# Supplementary material for: Associations between Pleurisy and the Main Bacterial Pathogens of the Porcine Respiratory Diseases Complex (PRDC)
Source: Animals (Basel). 2023 Apr 27;13(9):1493. doi: 10.3390/ani13091493 (PMC10177087; doi:10.3390/ani13091493)
Supplement: Supplementary file 1 [file animals-13-01493-s001.zip]

Archive with 1 entries (1 files):
- animals-2301737-supplementary.pdf
